# Supplementary material for: Evaluation of transformer models for financial targeted sentiment analysis in Spanish
Source: PeerJ Comput Sci. 2023 May 9;9:e1377. doi: 10.7717/peerj-cs.1377 (PMC10280559; doi:10.7717/peerj-cs.1377)
Supplement: Supplemental Information 1 [file peerj-cs-09-1377-s001.zip]

Archive with 8 entries (7 files):
- source code/
- source code/multilabel-sentiment-financial-ray-tune.py
- source code/Multilabel_Sentiment_Classification_Model_V2.ipynb
- source code/NER_financial.ipynb
- source code/NER_RoBERTa_financial.ipynb
- source code/sentiment-financial-ray-tune.py
- source code/Sentimient_Classification_Model_v2.ipynb
- source code/Target_Detection_Model.ipynb
