# Supplementary material for: Evaluation of transformer models for financial targeted sentiment analysis in Spanish
Source: PeerJ Comput Sci. 2023 May 9;9:e1377. doi: 10.7717/peerj-cs.1377 (PMC10280559; doi:10.7717/peerj-cs.1377)
Supplement: Supplemental Information 1 [file peerj-cs-09-1377-s001.zip › source code/multilabel-sentiment-financial-ray-tune.py]

import ast
import argparse
import torch
import string
import numpy as np
import pandas as pd
import random
from ray import tune
import tensorflow as tf
from datasets import load_metric
from transformers import EvalPrediction
from datasets import Dataset
from sklearn.metrics import classification_report
from transformers import AutoTokenizer
from transformers import AutoModelForSequenceClassification
from transformers import Trainer, TrainingArguments
from transformers import set_seed
from sklearn.metrics import f1_score, roc_auc_score, accuracy_score

import warnings
warnings.simplefilter(action='ignore', category=FutureWarning)

# reproductilibty
set_seed(1)
random.seed(1)
np.random.seed(1)
tf.random.set_seed(1)
# GPU device
device = torch.device("cuda:0" if torch.cuda.is_available() else "cpu")

NUM_LABELS = 9
metric_name = "f1"


# preprocess data
def get_tokenizer_dataset(tokenizer, train_dataset, eval_dataset, test_dataset):
    def preprocess_data(examples):
        # take a batch of texts
        text = examples["Tweet"]
        # encode them
        encoding = tokenizer(text, padding=True, truncation=True)
        # add labels
        encoding["labels"] = list(examples["labels"])
        return encoding

    train_tokenized_datasets = train_dataset.map(preprocess_data, batched=True)
    eval_tokenized_datasets = eval_dataset.map(preprocess_data, batched=True)
    test_tokenized_datasets = test_dataset.map(preprocess_data, batched=True)
    return train_tokenized_datasets, eval_tokenized_datasets, test_tokenized_datasets


def multi_label_metrics(predictions, labels, threshold=0.5):
    # Apply the sigmoid function to obtain results between 0 and 1
    sigmoid = torch.nn.Sigmoid()
    probs = sigmoid(torch.Tensor(predictions))
    # 1 when it exceeds 50%
    y_pred = np.zeros(probs.shape)
    y_pred[np.where(probs >= threshold)] = 1
    # Apply the metric
    y_true = labels
    # Print the classification report
    print(classification_report(y_true, y_pred, digits=4))
    f1_macro_average = f1_score(y_true=y_true, y_pred=y_pred, average='macro')
    f1_weighted_average = f1_score(y_true=y_true, y_pred=y_pred, average='weighted')
    accuracy = accuracy_score(y_true, y_pred)
    # Return as dictionary
    metrics = {'f1': f1_macro_average,
               'f1-avg': f1_weighted_average,
               'accuracy': accuracy}
    return metrics


def compute_metrics(p:EvalPrediction):
    preds = p.predictions[0] if isinstance(p.predictions,
            tuple) else p.predictions
    result = multi_label_metrics(
        predictions=preds,
        labels=p.label_ids)
    return result


def ray_hp_space(trial):
    return {'weight_decay': tune.uniform(0.01, 0.2),
            'per_device_train_batch_size': tune.choice([8, 16]),
            'learning_rate': tune.uniform(1e-5, 5e-5)}


def search_hyperparameter_model(transformer_model, train_df, eval_df, test_df, save_path):
    def model_init(trial):
        return AutoModelForSequenceClassification.from_pretrained(transformer_model, num_labels=NUM_LABELS, problem_type="multi_label_classification")

    tokenizer = AutoTokenizer.from_pretrained(transformer_model, num_labels=NUM_LABELS)

    batch_train_size = 16
    batch_val_size = 32
    epoch = 10

    training_args = TrainingArguments(
        output_dir=save_path,
        num_train_epochs=epoch,
        evaluation_strategy="epoch",
        save_strategy="epoch",
        save_total_limit=1,
        per_device_train_batch_size=batch_train_size,
        per_device_eval_batch_size=batch_val_size,
        metric_for_best_model=metric_name,
    )

    # Parse the dataset in Dataset format through the datasets library.
    train_dataset = Dataset.from_pandas(train_df)
    eval_dataset = Dataset.from_pandas(eval_df)
    test_dataset = Dataset.from_pandas(test_df)

    train_tokenized_datasets, eval_tokenized_datasets, test_tokenized_datasets = get_tokenizer_dataset(tokenizer,
                                                                                                     train_dataset,
                                                                                                     eval_dataset,
                                                                                                     test_dataset)

    trainer = Trainer(
        model_init=model_init,
        tokenizer=tokenizer,
        args=training_args,
        train_dataset=train_tokenized_datasets,
        eval_dataset=eval_tokenized_datasets,
        compute_metrics=compute_metrics,
    )

    best_trial = trainer.hyperparameter_search(
        direction="maximize",
        backend="ray",
        hp_space=ray_hp_space,
        n_trials=10
    )

    print(best_trial)


def main(args):
    train_path = args.train_path
    save_path = args.save_path

    financial_dataset = pd.read_csv(train_path)
    financial_dataset['labels'] = financial_dataset['labels'].apply(lambda x: ast.literal_eval(x))

    tweet_train_df = financial_dataset.loc[
        (financial_dataset['is_tweet'] == True) & (financial_dataset['split'] == 'train')]
    tweet_eval_df = financial_dataset.loc[
        (financial_dataset['is_tweet'] == True) & (financial_dataset['split'] == 'eval')]

    news_train_df = financial_dataset.loc[
        (financial_dataset['is_headline'] == True) & (financial_dataset['split'] == 'train')]
    news_eval_df = financial_dataset.loc[
        (financial_dataset['is_headline'] == True) & (financial_dataset['split'] == 'eval')]

    all_train_df = pd.concat([tweet_train_df, news_train_df], axis=0)
    all_eval_df = pd.concat([tweet_eval_df, news_eval_df], axis=0)

    test_df = financial_dataset.loc[financial_dataset['split'] == 'test']

    models = {"BETO": "dccuchile/bert-base-spanish-wwm-cased",
              "Distillbert": "dccuchile/distilbert-base-spanish-uncased", "Albert": "dccuchile/albert-base-spanish",
              "MarIA": "PlanTL-GOB-ES/roberta-base-bne", "Bertin": "bertin-project/bertin-roberta-base-spanish"}

    for k, v in models.items():
        search_hyperparameter_model(v, all_train_df, all_eval_df, test_df, f'{k}_results')


if __name__ == '__main__':
    parser = argparse.ArgumentParser()
    parser.add_argument('--train_path', type=str,
                        default='./financial_dataset_v2.csv')

    parser.add_argument('--save_path', type=str, default='./results')
    args = parser.parse_args()
    main(args)
