# Supplementary material for: Evaluation of transformer models for financial targeted sentiment analysis in Spanish
Source: PeerJ Comput Sci. 2023 May 9;9:e1377. doi: 10.7717/peerj-cs.1377 (PMC10280559; doi:10.7717/peerj-cs.1377)
Supplement: Supplemental Information 1 [file peerj-cs-09-1377-s001.zip › source code/Multilabel_Sentiment_Classification_Model_V2.ipynb]

# %% [code]
# Install the packages
!pip install datasets
!pip install tokenizers
!pip install transformers

# %% [markdown]
## Load Dataset

# %% [code]
import pandas as pd 
import ast 

financial_dataset = pd.read_csv('financial_dataset_v2.csv')
financial_dataset['labels'] = financial_dataset['labels'].apply(lambda x: ast.literal_eval(x))


# %% [code]
df_train = financial_dataset.loc[
    (financial_dataset['is_tweet'] == True) & (financial_dataset['split'] == 'train')]
df_eval = financial_dataset.loc[
    (financial_dataset['is_tweet'] == True) & (financial_dataset['split'] == 'eval')]

economy_df_train = financial_dataset.loc[
    (financial_dataset['is_headline'] == True) & (financial_dataset['split'] == 'train')]
economy_df_eval = financial_dataset.loc[
    (financial_dataset['is_headline'] == True) & (financial_dataset['split'] == 'eval')]

df_join_train = pd.concat([df_train, economy_df_train], axis=0)
df_join_eval = pd.concat([df_eval, economy_df_eval], axis=0)

df_test = financial_dataset.loc[financial_dataset['split'] == 'test']

# %% [markdown]
## Fine-tuning the pre-trained models 

# %% [code]
from transformers import AutoModelForSequenceClassification
from transformers import AutoTokenizer
import tensorflow as tf
import json
import transformers

NUM_LABELS = 9

# %% [code]
target_names = ['target_pos', 'target_neu', 'target_neg',  'other_pos', 'other_neu', 'other_neg', 'consumer_pos', 'consumer_neu', 'consumer_neg']

# %% [code]
import torch
import numpy as np
from transformers import EvalPrediction
from sklearn.metrics import f1_score, roc_auc_score, accuracy_score
from sklearn.metrics import classification_report

def multi_label_metrics(predictions, labels, threshold=0.5):
    # Apply the sigmoid function to obtain results between 0 and 1
    sigmoid = torch.nn.Sigmoid()
    probs = sigmoid(torch.Tensor(predictions))
    # 1 when it exceeds 50% 
    y_pred = np.zeros(probs.shape)
    y_pred[np.where(probs >= threshold)] = 1
    # Apply the metric
    y_true = labels
    # Print the classification report  
    print(classification_report(y_true, y_pred, digits=4, target_names=target_names))
    f1_macro_average = f1_score(y_true=y_true, y_pred=y_pred, average='macro')
    f1_weighted_average = f1_score(y_true=y_true, y_pred=y_pred, average='weighted')
    accuracy = accuracy_score(y_true, y_pred)
    # Return as dictionary
    metrics = {'f1': f1_macro_average,
               'f1-avg': f1_weighted_average,
               'accuracy': accuracy}
    return metrics

def compute_metrics(p:EvalPrediction):
    preds = p.predictions[0] if isinstance(p.predictions, 
            tuple) else p.predictions
    result = multi_label_metrics(
        predictions=preds, 
        labels=p.label_ids)
    return result

# %% [code]
def getTokenizerDataset(tokenizer, train_dataset, eval_dataset, test_dataset):
  def preprocess_data(examples):
      # take a batch of texts
      text = examples["Tweet"]
      # encode them
      encoding = tokenizer(text, padding=True, truncation=True)
      # add labels
      encoding["labels"] = list(examples["labels"]) 
      return encoding
  train_tokenized_datasets  = train_dataset.map(preprocess_data, batched=True)
  eval_tokenized_datasets = eval_dataset.map(preprocess_data, batched=True)
  test_tokenized_datasets = test_dataset.map(preprocess_data, batched=True)
  return train_tokenized_datasets, eval_tokenized_datasets, test_tokenized_datasets

# %% [markdown]
### Training the model

# %% [code]
from transformers import AutoModelForSequenceClassification
from transformers import AutoTokenizer
from transformers import TrainingArguments
from datasets import Dataset
import numpy as np


def trainSentimentModel(sentiment_model, df_train, df_eval, df_test, output_path, epoch, batch_train_size, wd, lr):
    model = AutoModelForSequenceClassification.from_pretrained(sentiment_model, num_labels=NUM_LABELS, problem_type="multi_label_classification")
    tokenizer = AutoTokenizer.from_pretrained(sentiment_model)

    batch_val_size = 32
    metric_name = "f1"
    
    # Training arguments
    training_args = transformers.TrainingArguments (
      output_dir = './results',
      per_device_train_batch_size = batch_train_size,
      per_device_eval_batch_size = batch_val_size, 
      evaluation_strategy = "epoch",
      save_strategy = "epoch",
      metric_for_best_model=metric_name,
      num_train_epochs = epoch,
      learning_rate=lr,
      weight_decay=wd,
    )
    
    # Parse the dataset in Dataset format through the datasets library.
    train_dataset = Dataset.from_pandas(df_train)
    eval_dataset = Dataset.from_pandas(df_eval)
    test_dataset = Dataset.from_pandas(df_test)
    
    train_tokenized_datasets, eval_tokenized_datasets, test_tokenized_datasets = getTokenizerDataset(tokenizer, train_dataset, eval_dataset, test_dataset)
    
    from transformers import Trainer
    
    # Train 
    trainer = Trainer(
      model = model, 
      args = training_args,
      train_dataset=train_tokenized_datasets,
      eval_dataset=eval_tokenized_datasets,
      tokenizer=tokenizer,
      compute_metrics=compute_metrics
    )
    trainer.train()

    print ("PREDICCIONES SOBRE EVAL")
    print(trainer.evaluate())

    print ("PREDICCIONES SOBRE TEST")
    predictions = trainer.predict (test_tokenized_datasets)
    print(predictions.metrics)

    # Save the model
    trainer.save_model(output_path)
    # Save the tokenizer
    tokenizer.save_pretrained(output_path)
    return predictions.metrics

# %% [code]
sentiment_model = {'BETO':'dccuchile/bert-base-spanish-wwm-cased',
                        'Albert':'dccuchile/albert-base-spanish',
                        'Distilbert':'dccuchile/distilbert-base-spanish-uncased',
                        'MarIA':'PlanTL-GOB-ES/roberta-base-bne',
                        'Bertin':'bertin-project/bertin-roberta-base-spanish',
                        }

def trainMultilabelModel(df_train_target, df_eval_target, df_test_target, type_dataset):
  for k,v in sentiment_model.items():
      if k == 'BETO': 
        epoch = 10
        batch_train_size = 8
        wd = 0.19501354857987727
        lr = 2.824279936868144e-05
      elif k == 'Albert': 
        epoch = 8
        batch_train_size = 8
        wd = 0.039638958863878505
        lr = 2.836995567863469e-05
      elif k == 'Distilbert': 
        epoch = 9
        batch_train_size = 16
        wd = 0.07340463611641415
        lr = 3.8322903111841824e-05
      elif k == 'MarIA': 
        epoch = 10
        batch_train_size = 8
        wd = 0.19501354857987727
        lr = 2.824279936868144e-05
      elif k == 'Bertin': 
        epoch = 10
        batch_train_size = 8
        wd = 0.08116262258099886
        lr = 1.7337391594646555e-05
        
      trainSentimentModel(v, df_train_target, df_eval_target, df_test_target,  f'{k}_{type_dataset}_multilabel_SentimentModel', epoch, batch_train_size, wd, lr)


# %% [code]
# Tweet dataset 
trainMultilabelModel(df_train, df_eval, df_test, "tweet")

# %% [code]
# News dataset 
trainMultilabelModel(economy_df_train, economy_df_eval, df_test, "news")

# %% [code]
# Merged dataset
trainMultilabelModel(df_join_train, df_join_eval, df_test, "all")

# %% [code]
