# Supplementary material for: Evaluation of transformer models for financial targeted sentiment analysis in Spanish
Source: PeerJ Comput Sci. 2023 May 9;9:e1377. doi: 10.7717/peerj-cs.1377 (PMC10280559; doi:10.7717/peerj-cs.1377)
Supplement: Supplemental Information 1 [file peerj-cs-09-1377-s001.zip › source code/NER_RoBERTa_financial.ipynb]

# %% [code]
# Instalamos las librerías necesarias 
!pip install datasets
!pip install tokenizers
!pip install transformers

# %% [code]
import pandas as pd 

financial_dataset = pd.read_csv('financial_dataset.csv')

tweet_train_df = financial_dataset.loc[
    (financial_dataset['is_tweet'] == True) & (financial_dataset['split'] == 'train')]
tweet_eval_df = financial_dataset.loc[
    (financial_dataset['is_tweet'] == True) & (financial_dataset['split'] == 'eval')]

news_train_df = financial_dataset.loc[
    (financial_dataset['is_headline'] == True) & (financial_dataset['split'] == 'train')]
news_eval_df = financial_dataset.loc[
    (financial_dataset['is_headline'] == True) & (financial_dataset['split'] == 'eval')]

all_train_df = pd.concat([tweet_train_df, news_train_df], axis=0)
all_eval_df = pd.concat([tweet_eval_df, news_eval_df], axis=0)

test_df = financial_dataset.loc[financial_dataset['split'] == 'test']

# %% [code]
def parserText(dataset):
  id = 1 
  df_result = pd.DataFrame(columns=['Sentence_id', 'Token', 'Target'])
  #for texto in dataset['Tweet']:
  for idx, row in dataset.iterrows():
    texto = row['Tweet']
    target_list = row['Target'].split(' ')
    occur = 0 
    for token in texto.split(' '):
      print(id)
      if token in target_list: 
        # if len(target_list) == 1:
        #   row = {'Sentence_id': id, 'Token': token, 'Target': 'U-TARGET'}
        #   df_result = df_result.append(row, ignore_index=True)
        if occur == 0:
          row = {'Sentence_id': id, 'Token': token, 'Target': 'B-TARGET'}
          df_result = df_result.append(row, ignore_index=True)
          occur += 1
        # elif occur == len(target_list)-1: 
        #   row = {'Sentence_id': id, 'Token': token, 'Target': 'L-TARGET'}
        #   df_result = df_result.append(row, ignore_index=True)
        #   occur += 1
        else: 
          row = {'Sentence_id': id, 'Token': token, 'Target': 'I-TARGET'}
          df_result = df_result.append(row, ignore_index=True)
          occur += 1
      else: 
        row = {'Sentence_id': id, 'Token': token, 'Target': 'O'}
        df_result = df_result.append(row, ignore_index=True)
    id = id + 1 
  return df_result

# %% [code]
dataset_all_train = parserText(all_train_df)
dataset_all_eval = parserText(all_eval_df)

dataset_news_train = parserText(news_train_df)
dataset_news_eval = parserText(news_eval_df)

dataset_tweet_train = parserText(tweet_train_df)
dataset_tweet_eval = parserText(tweet_eval_df)

dataset_test = parserText(test_df)

# %% [code]
print(len(dataset_news_train), len(dataset_tweet_train), len(dataset_all_train), len(dataset_test))

# %% [code]
import string 

def cleanText(token): 
  token_clean = "".join([i for i in token if i not in string.punctuation])
  token_clean = "".join([i for i in token_clean if i != '¿' and i != '¡'])
  return token_clean.lower()

# %% [code]
dataset_news_train['clean_token'] = dataset_news_train['Token'].apply(lambda x: cleanText(x))
dataset_news_eval['clean_token'] = dataset_news_eval['Token'].apply(lambda x: cleanText(x))

dataset_tweet_train['clean_token'] = dataset_tweet_train['Token'].apply(lambda x: cleanText(x))
dataset_tweet_eval['clean_token'] = dataset_tweet_eval['Token'].apply(lambda x: cleanText(x))

dataset_all_train['clean_token'] = dataset_all_train['Token'].apply(lambda x: cleanText(x))
dataset_all_eval['clean_token'] = dataset_all_eval['Token'].apply(lambda x: cleanText(x))

dataset_test['clean_token'] = dataset_test['Token'].apply(lambda x: cleanText(x))

# %% [code]
class SentenceGetter(object):
    
    def __init__(self, dataset):
        self.n_sent = 1
        self.dataset = dataset
        self.empty = False
        #agg_func = lambda s: [(w, t) for w, t in zip(s["Token_clean"].astype(str).values.tolist(),s["Punc_tag"].values.tolist())]
        agg_func = lambda s: [(w, t) for w, t in zip(s["clean_token"].astype(str).values.tolist(),
                                                        s["Target"].values.tolist())]
                    
        # Por frases 
        self.grouped = self.dataset.groupby("Sentence_id").apply(agg_func)
        self.sentences = [s for s in self.grouped]
    
    def get_next(self):
        try:
            s = self.grouped["Sentence: {}".format(self.n_sent)]
            self.n_sent += 1
            return s
        except:
            return None


# %% [code]
tag = ['O', 'B-TARGET', 'I-TARGET']
tag2idx = {t: i for i, t in enumerate(tag)}
def create_df(dataset): 
  getter = SentenceGetter(dataset)
  sentences = [[s[0] for s in sent] for sent in getter.sentences]
  targets = [[s[1] for s in sent] for sent in getter.sentences]
  labels = [[tag2idx.get(p) for p in punc] for punc in targets]
  df = pd.DataFrame({'tokens': sentences, 'target': targets, 'labels': labels})
  return df


# %% [code]
news_train_df = create_df(dataset_news_train)
news_eval_df = create_df(dataset_news_eval)

tweet_train_df = create_df(dataset_tweet_train)
tweet_eval_df = create_df(dataset_tweet_eval)

all_train_df = create_df(dataset_all_train)
all_eval_df = create_df(dataset_all_eval)

test_df = create_df(dataset_test)

# %% [code]
from datasets import Dataset

def createDataset(df_train, df_eval, df_test):
  # Parseamos el conjunto de datos en formato Dataset a través de la librería datasets
  train_dataset = Dataset.from_pandas(df_train)
  eval_dataset = Dataset.from_pandas(df_eval)
  test_dataset = Dataset.from_pandas(df_test)
  return train_dataset, eval_dataset, test_dataset

# %% [code]
news_train_dataset, news_eval_dataset, test_dataset = createDataset(news_train_df, news_eval_df, test_df)
tweet_train_dataset, tweet_eval_dataset, test_dataset = createDataset(tweet_train_df, tweet_eval_df, test_df)
all_train_dataset, all_eval_dataset, test_dataset = createDataset(all_train_df, all_eval_df, test_df)


# %% [code]
def adjust_label(input_to_tokens, labels):
  l = []
  labels_id = 0
  for idx in range(len(input_to_tokens)): 
    token_id = input_to_tokens[idx]
    if input_to_tokens[idx] == '<s>' or input_to_tokens[idx] == '</s>':
      l.append(-100)
    elif input_to_tokens[idx][0] == 'Ġ':
      l.append(labels[labels_id])
      labels_id = labels_id + 1
    else: 
      l.append(labels[labels_id-1])
  return l

# %% [code]
def getTokenizerDatasetRoberta(tokenizer, train_dataset, eval_dataset, test_dataset):
  
  def tokenize_and_labels(examples):
    encodings = tokenizer(examples['tokens'], truncation=True, is_split_into_words=True)
    
    input_to_tokens = tokenizer.convert_ids_to_tokens(encodings['input_ids'])
    labels = adjust_label(input_to_tokens, examples['labels'])

    return { **encodings, 'labels': labels }

  train_tokenized_datasets = train_dataset.map(tokenize_and_labels)
  eval_tokenized_datasets = eval_dataset.map(tokenize_and_labels)
  test_tokenized_datasets = test_dataset.map(tokenize_and_labels)
  
  return train_tokenized_datasets, eval_tokenized_datasets, test_tokenized_datasets

# %% [code]
!pip install seqeval

# %% [code]
import transformers
from transformers import TrainingArguments
from transformers import DataCollatorForTokenClassification
from transformers import AutoTokenizer
from transformers import AutoModelForTokenClassification
from datasets import load_metric
from transformers import Trainer
import json
import numpy as np 
from seqeval.metrics import classification_report

metric = load_metric("seqeval")

# %% [code]
from transformers import RobertaTokenizer
from transformers import RobertaForTokenClassification

def trainModel(model_path, train_dataset, eval_dataset, test_dataset, save_path, epoch, batch_train_size, wd, lr):

  tokenizer = RobertaTokenizer.from_pretrained(model_path)
  model = RobertaForTokenClassification.from_pretrained(model_path, num_labels=len(tag))

  data_collator = DataCollatorForTokenClassification(tokenizer)
  train_tokenized_datasets, eval_tokenized_datasets, test_tokenized_datasets = getTokenizerDatasetRoberta(tokenizer, train_dataset, eval_dataset, test_dataset)

  batch_val_size = 64
  metric_name = "f1"

  # Definimos algunos training arguments como el tamaño del bach_size
  training_args = transformers.TrainingArguments (
    output_dir = './results',
    per_device_train_batch_size = batch_train_size,
    per_device_eval_batch_size = batch_val_size, 
    num_train_epochs = epoch,
    evaluation_strategy = "epoch",
    save_strategy = "epoch",
    metric_for_best_model=metric_name,
    learning_rate=lr,
    weight_decay=wd,
  )


  # Define metrics 
  def compute_metrics(p):
    predictions, labels = p
    predictions = np.argmax(predictions, axis=-1)
    true_predictions = [[tag[p] for (p, l) in zip(prediction, label)  if l != -100] for prediction, label in zip(predictions, labels)]
    true_labels = [[tag[l] for l in label if l != -100] for label in labels]
    results = metric.compute(predictions=true_predictions, references=true_labels)

    # Obtenemos informe de clasificacion
    print(classification_report(true_labels, true_predictions))

    # Retornamos los resultados obtenidos
    return {"precision": results["overall_precision"], "recall": results["overall_recall"], "f1": results["overall_f1"], "accuracy": results["overall_accuracy"]}

  trainer = Trainer(
    model = model, 
    args = training_args,
    train_dataset=train_tokenized_datasets,
    eval_dataset=test_tokenized_datasets,
    data_collator=data_collator,
    tokenizer=tokenizer,
    compute_metrics=compute_metrics
  )
  
  # Entrenamos el modelo 
  trainer.train()
  print ("PREDICCIONES SOBRE EVAL")
  print(trainer.evaluate())

  print ("PREDICCIONES SOBRE TEST")
  predictions = trainer.predict (test_tokenized_datasets)
  print(predictions.metrics)

  # Guardamos el modelo 
  trainer.save_model(save_path)


# %% [code]
models = {"MarIA": "PlanTL-GOB-ES/roberta-base-bne", "Bertin": "bertin-project/bertin-roberta-base-spanish"}

# %% [code]
trainModel(models['MarIA'], news_train_dataset, news_eval_dataset, test_dataset, 'MarIA_news_ner', 7, 16, 0.0734046361164141, 3.8322903111841824e-05)

# %% [code]
trainModel(models['MarIA'], tweet_train_dataset, tweet_eval_dataset, test_dataset, 'MarIA_tweet_ner', 7, 16, 0.0734046361164141, 3.8322903111841824e-05)

# %% [code]
trainModel(models['MarIA'], all_train_dataset, all_eval_dataset, test_dataset, 'MarIA_all_ner', 7, 16, 0.0734046361164141, 3.8322903111841824e-05)

# %% [code]
trainModel(models['Bertin'], news_train_dataset, news_eval_dataset, test_dataset, 'Bertin_news_ner', 8, 16, 0.0139110539162025, 3.887995089067299e-05)

# %% [code]
trainModel(models['Bertin'], tweet_train_dataset, tweet_eval_dataset, test_dataset, 'Bertin_tweet_ner', 8, 16, 0.0139110539162025, 3.887995089067299e-05)

# %% [code]
trainModel(models['Bertin'], all_train_dataset, all_eval_dataset, test_dataset, 'Bertin_all_ner', 8, 16, 0.0139110539162025, 3.887995089067299e-05)

# %% [code]
!zip -r /content/MarIA_news_ner.zip /content/MarIA_news_ner
!zip -r /content/MarIA_tweet_ner.zip /content/MarIA_tweet_ner
!zip -r /content/MarIA_all_ner.zip /content/MarIA_all_ner

!zip -r /content/Bertin_news_ner.zip /content/Bertin_news_ner
!zip -r /content/Bertin_tweet_ner.zip /content/Bertin_tweet_ner
!zip -r /content/Bertin_all_ner.zip /content/Bertin_all_ner

# %% [code]
from google.colab import files
files.download("/content/MarIA_news_ner.zip")
# files.download("/content/MarIA_tweet_ner.zip")
files.download("/content/MarIA_all_ner.zip")

files.download("/content/Bertin_news_ner.zip")
files.download("/content/Bertin_tweet_ner.zip")
files.download("/content/Bertin_all_ner.zip")

# %% [code]
from google.colab import drive
drive.mount('/content/drive')

# %% [code]
