# Supplementary material for: Evaluation of transformer models for financial targeted sentiment analysis in Spanish
Source: PeerJ Comput Sci. 2023 May 9;9:e1377. doi: 10.7717/peerj-cs.1377 (PMC10280559; doi:10.7717/peerj-cs.1377)
Supplement: Supplemental Information 1 [file peerj-cs-09-1377-s001.zip › source code/sentiment-financial-ray-tune.py]

import argparse
import torch
import string
import numpy as np
import pandas as pd
import random
from ray import tune
import tensorflow as tf
from datasets import load_metric
from datasets import Dataset
from sklearn.metrics import classification_report
from transformers import AutoTokenizer
from transformers import AutoModelForSequenceClassification
from transformers import Trainer, TrainingArguments
from transformers import DataCollatorForTokenClassification
from transformers import set_seed
import warnings
warnings.simplefilter(action='ignore', category=FutureWarning)

# reproductilibty
set_seed(1)
random.seed(1)
np.random.seed(1)
tf.random.set_seed(1)
# GPU device
device = torch.device("cuda:0" if torch.cuda.is_available() else "cpu")

NUM_LABELS = 3

# Usamos la metrica micro-f1 para solucionar el problema de desbalaceo de datos
metric1 = load_metric("precision")
metric2 = load_metric("recall")
metric3 = load_metric("f1")
metric_name = "f_macro"


# preprocess data
class SentimentDataset(torch.utils.data.Dataset):
    def __init__(self, encodings, labels):
        self.encodings = encodings
        self.labels = labels

    def __getitem__(self, idx):
        item = {key: torch.tensor(val[idx]) for key, val in self.encodings.items()}
        item['labels'] = torch.tensor(self.labels[idx])
        return item

    def __len__(self):
        return len(self.labels)


def compute_metrics(eval_pred):
    logits, labels = eval_pred
    predictions = np.argmax(logits, axis=-1)
    print(classification_report(labels, predictions, digits=4))
    precision = metric1.compute(predictions=predictions, references=labels, average = 'weighted')["precision"]
    recall = metric2.compute(predictions=predictions, references=labels, average = 'weighted')["recall"]
    f_score = metric3.compute(predictions=predictions, references=labels, average = 'weighted')["f1"]
    f_macro = metric3.compute(predictions=predictions, references=labels, average = 'macro')["f1"]
    return {"precision": precision, "recall": recall, "f_score": f_score, "f_macro": f_macro}


def ray_hp_space(trial):
    return {'weight_decay': tune.uniform (0.01, 0.2),
            'per_device_train_batch_size': tune.choice([8, 16]),
            'learning_rate': tune.uniform (1e-5, 5e-5)}


def search_hyperparameter_model(transformer_model, train_df, eval_df, test_df, save_path):
    def model_init(trial):
        return AutoModelForSequenceClassification.from_pretrained(transformer_model, num_labels=NUM_LABELS)

    tokenizer = AutoTokenizer.from_pretrained(transformer_model, num_labels=NUM_LABELS)

    batch_train_size = 16
    batch_val_size = 32
    epoch = 10

    training_args = TrainingArguments(
        output_dir=save_path,
        num_train_epochs=epoch,
        evaluation_strategy="epoch",
        save_strategy="epoch",
        save_total_limit=1,
        per_device_train_batch_size=batch_train_size,
        per_device_eval_batch_size=batch_val_size,
        metric_for_best_model=metric_name,
    )

    # Tokenizamos los tuits
    tokenized_train_dataset = tokenizer(train_df['Tweet'].tolist(), truncation=True, padding=True)
    tokenized_eval_dataset = tokenizer(eval_df['Tweet'].tolist(), truncation=True, padding=True)
    tokenized_test_dataset = tokenizer(test_df['Tweet'].tolist(), truncation=True, padding=True)

    # Las etiquetas deben ser numéricas para poder entrenar.
    # Preparamos los 3 datasets para hacer el finetuning
    train_dataset = SentimentDataset(tokenized_train_dataset, train_df._label.tolist())
    eval_dataset = SentimentDataset(tokenized_eval_dataset, eval_df._label.tolist())
    test_dataset = SentimentDataset(tokenized_test_dataset, test_df._label.tolist())

    trainer = Trainer(
        model_init=model_init,
        tokenizer=tokenizer,
        args=training_args,
        train_dataset=train_dataset,
        eval_dataset=eval_dataset,
        compute_metrics=compute_metrics,
    )

    best_trial = trainer.hyperparameter_search(
        direction="maximize",
        backend="ray",
        hp_space=ray_hp_space,
        n_trials=10
    )

    print(best_trial)


def create_label(sent):
    sent = sent.strip()
    if sent == 'neg':
        return 0
    elif sent == 'neu':
        return 1
    elif sent == 'pos':
        return 2


def get_dataframe(financial_dataset, type_dataset, entity):
    if type_dataset == 'tweet':
        colname = 'is_tweet'
    elif type_dataset == 'headline':
        colname = 'is_headline'

    if entity == 'target':
        sent_col = 'S. Target'
    elif entity == 'consumer':
        sent_col = 'S. Society'
    elif entity == 'others':
        sent_col = 'S. Others'

    df_train_target = \
    financial_dataset.loc[(financial_dataset[colname] == True) & (financial_dataset['split'] == 'train')][
        ['Tweet', sent_col]]
    df_train_target['_label'] = df_train_target[sent_col].apply(lambda x: create_label(x))
    df_train_target['_label'] = df_train_target['_label'].astype(int)

    df_eval_target = \
    financial_dataset.loc[(financial_dataset[colname] == True) & (financial_dataset['split'] == 'eval')][
        ['Tweet', sent_col]]
    df_eval_target['_label'] = df_eval_target[sent_col].apply(lambda x: create_label(x))
    df_eval_target['_label'] = df_eval_target['_label'].astype(int)

    df_test_target = \
    financial_dataset.loc[(financial_dataset[colname] == True) & (financial_dataset['split'] == 'test')][
        ['Tweet', sent_col]]
    df_test_target['_label'] = df_test_target[sent_col].apply(lambda x: create_label(x))
    df_test_target['_label'] = df_test_target['_label'].astype(int)

    return df_train_target, df_eval_target, df_test_target


def main(args):
    train_path = args.train_path
    save_path = args.save_path

    financial_dataset = pd.read_csv(train_path)

    df_train_target, df_eval_target, df_test_target = get_dataframe(financial_dataset, 'tweet', 'target')
    df_train_consumer, df_eval_consumer, df_test_consumer = get_dataframe(financial_dataset, 'tweet', 'consumer')
    df_train_other, df_eval_other, df_test_other = get_dataframe(financial_dataset, 'tweet', 'others')

    df_train_targetEco, df_eval_targetEco, df_test_targetEco = get_dataframe(financial_dataset, 'headline', 'target')
    df_train_consumerEco, df_eval_consumerEco, df_test_consumerEco = get_dataframe(financial_dataset, 'headline', 'consumer')
    df_train_otherEco, df_eval_otherEco, df_test_otherEco = get_dataframe(financial_dataset, 'headline', 'others')

    df_train_targetAll = pd.concat([df_train_target, df_train_targetEco], axis=0)
    df_eval_targetAll = pd.concat([df_eval_target, df_eval_targetEco], axis=0)

    df_train_consumerAll = pd.concat([df_train_consumer, df_train_consumerEco], axis=0)
    df_eval_consumerAll = pd.concat([df_eval_consumer, df_eval_consumerEco], axis=0)

    df_train_otherAll = pd.concat([df_train_other, df_train_otherEco], axis=0)
    df_eval_otherAll = pd.concat([df_eval_other, df_eval_otherEco], axis=0)

    df_test_t = pd.concat([df_test_target, df_test_targetEco], axis=0)
    df_test_c = pd.concat([df_test_consumer, df_test_consumerEco], axis=0)
    df_test_o = pd.concat([df_test_other, df_test_otherEco], axis=0)

    models = {"BETO": "dccuchile/bert-base-spanish-wwm-cased",
              "Distillbert": "dccuchile/distilbert-base-spanish-uncased", "Albert": "dccuchile/albert-base-spanish",
              "MarIA": "PlanTL-GOB-ES/roberta-base-bne", "Bertin": "bertin-project/bertin-roberta-base-spanish"}

    for k, v in models.items():
        search_hyperparameter_model(v, df_train_targetAll, df_eval_targetAll, df_test_t, f'{k}_target_results')
        search_hyperparameter_model(v, df_train_consumerAll, df_eval_consumerAll, df_test_c, f'{k}_consumer_results')
        search_hyperparameter_model(v, df_train_otherAll, df_eval_otherAll, df_test_o, f'{k}_other_results')


if __name__ == '__main__':
    parser = argparse.ArgumentParser()
    parser.add_argument('--train_path', type=str,
                        default='./financial_dataset.csv')

    parser.add_argument('--save_path', type=str, default='./results')
    args = parser.parse_args()
    main(args)
