# Supplementary material for: Evaluation of transformer models for financial targeted sentiment analysis in Spanish
Source: PeerJ Comput Sci. 2023 May 9;9:e1377. doi: 10.7717/peerj-cs.1377 (PMC10280559; doi:10.7717/peerj-cs.1377)
Supplement: Supplemental Information 1 [file peerj-cs-09-1377-s001.zip › source code/Sentimient_Classification_Model_v2.ipynb]

# %% [code]
# Install packages
!pip install -U transformers datasets
!pip install sklearn
!pip install tensorflow-addons

# %% [markdown]
## Load Dataset

# %% [code]
import pandas as pd 

financial_dataset = pd.read_csv('financial_dataset.csv')
financial_dataset

# %% [code]
def create_label(sent): 
  sent = sent.strip()
  if sent == 'neg':
    return 0
  elif sent == 'neu':
    return 1
  elif sent == 'pos':
    return 2

# %% [code]
def get_dataframe(financial_dataset, type_dataset, entity):
    if type_dataset == 'tweet':
        colname = 'is_tweet'
    elif type_dataset == 'headline':
        colname = 'is_headline'

    if entity == 'target':
        sent_col = 'S. Target'
    elif entity == 'consumer':
        sent_col = 'S. Society'
    elif entity == 'others':
        sent_col = 'S. Others'

    df_train_target = \
    financial_dataset.loc[(financial_dataset[colname] == True) & (financial_dataset['split'] == 'train')][
        ['Tweet', sent_col]]
    df_train_target['_label'] = df_train_target[sent_col].apply(lambda x: create_label(x))
    df_train_target['_label'] = df_train_target['_label'].astype(int)

    df_eval_target = \
    financial_dataset.loc[(financial_dataset[colname] == True) & (financial_dataset['split'] == 'eval')][
        ['Tweet', sent_col]]
    df_eval_target['_label'] = df_eval_target[sent_col].apply(lambda x: create_label(x))
    df_eval_target['_label'] = df_eval_target['_label'].astype(int)

    df_test_target = \
    financial_dataset.loc[(financial_dataset[colname] == True) & (financial_dataset['split'] == 'test')][
        ['Tweet', sent_col]]
    df_test_target['_label'] = df_test_target[sent_col].apply(lambda x: create_label(x))
    df_test_target['_label'] = df_test_target['_label'].astype(int)

    return df_train_target, df_eval_target, df_test_target

# %% [code]
df_train_target, df_eval_target, df_test_target = get_dataframe(financial_dataset, 'tweet', 'target')
df_train_consumer, df_eval_consumer, df_test_consumer = get_dataframe(financial_dataset, 'tweet', 'consumer')
df_train_other, df_eval_other, df_test_other = get_dataframe(financial_dataset, 'tweet', 'others')

df_train_targetEco, df_eval_targetEco, df_test_targetEco = get_dataframe(financial_dataset, 'headline', 'target')
df_train_consumerEco, df_eval_consumerEco, df_test_consumerEco = get_dataframe(financial_dataset, 'headline', 'consumer')
df_train_otherEco, df_eval_otherEco, df_test_otherEco = get_dataframe(financial_dataset, 'headline', 'others')

df_train_targetAll = pd.concat([df_train_target, df_train_targetEco], axis=0)
df_eval_targetAll = pd.concat([df_eval_target, df_eval_targetEco], axis=0)
df_train_consumerAll = pd.concat([df_train_consumer, df_train_consumerEco], axis=0)
df_eval_consumerAll = pd.concat([df_eval_consumer, df_eval_consumerEco], axis=0)
df_train_otherAll = pd.concat([df_train_other, df_train_otherEco], axis=0)
df_eval_otherAll = pd.concat([df_eval_other, df_eval_otherEco], axis=0)

df_test_t = pd.concat([df_test_target, df_test_targetEco], axis=0)
df_test_c = pd.concat([df_test_consumer, df_test_consumerEco], axis=0)
df_test_o = pd.concat([df_test_other, df_test_otherEco], axis=0)

# %% [code]
print(len(df_test_t), len(df_test_c), len(df_test_o))

# %% [markdown]
## Fine-tuning the pre-trained models

# %% [code]
import torch 
import transformers
from transformers import AutoTokenizer
from transformers import AutoModelForSequenceClassification

from datasets import load_metric
import json

# 3 number of labels
NUM_LABELS = 3


# %% [markdown]
Preprocess the datasets to fine-tune different pre-trained models

# %% [code]
# preprocess data 
class SentimentDataset(torch.utils.data.Dataset):
    def __init__(self, encodings, labels):
        self.encodings = encodings
        self.labels = labels

    def __getitem__(self, idx):
        item = {key: torch.tensor(val[idx]) for key, val in self.encodings.items()}
        item['labels'] = torch.tensor(self.labels[idx])
        return item

    def __len__(self):
        return len(self.labels)


# %% [markdown]
### Training the model

# %% [code]
import numpy as np
from datasets import load_metric
from sklearn.metrics import classification_report

# Usamos la metrica micro-f1 para solucionar el problema de desbalaceo de datos 
metric1 = load_metric("precision")
metric2 = load_metric("recall")
metric3 = load_metric("f1")
metric_name = "f_macro"

# Creamos la funcion que toma las predicciones y las etiqueta y devuleve un 
# diccionario con elementos de cadena y valores de flotacion (los valores de las metricas) 
def compute_metrics(eval_pred):
    logits, labels = eval_pred
    predictions = np.argmax(logits, axis=-1)
    print(classification_report(labels, predictions, digits=4))
    precision = metric1.compute(predictions=predictions, references=labels, average = 'weighted')["precision"]
    recall = metric2.compute(predictions=predictions, references=labels, average = 'weighted')["recall"]
    f_score = metric3.compute(predictions=predictions, references=labels, average = 'weighted')["f1"]
    f_macro = metric3.compute(predictions=predictions, references=labels, average = 'macro')["f1"]
    return {"precision": precision, "recall": recall, "f_score": f_score, "f_macro": f_macro}

# %% [code]
from transformers import TrainingArguments

def trainSentimentModel(sentiment_model, df_train, df_eval, df_test, output_path, epoch, batch_train_size, wd, lr):

    model = AutoModelForSequenceClassification.from_pretrained(sentiment_model, num_labels=NUM_LABELS)
    tokenizer = AutoTokenizer.from_pretrained(sentiment_model, num_labels = NUM_LABELS)    

    batch_val_size = 32

    # Definimos algunos training arguments como el tamaño del bach_size
    training_args = transformers.TrainingArguments (
      num_train_epochs = epoch,
      output_dir = './results',
      per_device_train_batch_size = batch_train_size,
      per_device_eval_batch_size = batch_val_size,
      evaluation_strategy = "epoch",
      save_strategy = "epoch",
      metric_for_best_model=metric_name,
      learning_rate=lr,
      weight_decay=wd,
    )
    
    # Tokenizamos los tuits
    tokenized_train_dataset = tokenizer (df_train['Tweet'].tolist (),  truncation=True, padding = True)
    tokenized_eval_dataset = tokenizer (df_eval['Tweet'].tolist (), truncation=True, padding = True)
    tokenized_test_dataset = tokenizer (df_test['Tweet'].tolist (), truncation=True, padding = True)
    
    # Las etiquetas deben ser numéricas para poder entrenar.
    # Preparamos los 3 datasets para hacer el finetuning
    train_dataset = SentimentDataset (tokenized_train_dataset, df_train._label.tolist())
    eval_dataset = SentimentDataset (tokenized_eval_dataset, df_eval._label.tolist())
    test_dataset = SentimentDataset (tokenized_test_dataset, df_test._label.tolist())
    
    from transformers import Trainer
    
    # Entrenamos el modelo
    trainer = Trainer (
        model = model, 
        args = training_args, 
        train_dataset = train_dataset, 
        eval_dataset = eval_dataset,
        compute_metrics = compute_metrics,
    )
    trainer.train()
    
    print ("PREDICCIONES SOBRE EVAL")
    model.eval ()
    print (json.dumps (trainer.evaluate (), indent = 2))
    
    # Salvamos el modelo reentrenado
    print("Nombre del modelo: ", output_path)
    model.save_pretrained (output_path)
    tokenizer.save_pretrained (output_path)
    
    print ("PREDICCIONES SOBRE TEST")
    predictions = trainer.predict (test_dataset)
  
    result_test = json.dumps(predictions.metrics, indent = 2)
    print(json.loads(result_test))
    return json.loads(result_test)

# %% [code]
sentiment_model = {'BETO':'dccuchile/bert-base-spanish-wwm-cased',
                        'Albert':'dccuchile/albert-base-spanish',
                        'Distilbert':'dccuchile/distilbert-base-spanish-uncased',
                        'MarIA':'PlanTL-GOB-ES/roberta-base-bne',
                        'Bertin':'bertin-project/bertin-roberta-base-spanish',
                        }
# Función para entrena el modelo
def trainTargetModel(df_train_target, df_eval_target, df_test_target, type_dataset):
  for k,v in sentiment_model.items():
      if k == 'BETO': 
        epoch = 4
        batch_train_size = 16
        wd = 0.044846856872152424
        lr = 3.446612641953124e-05
      elif k == 'Albert': 
        epoch = 8
        batch_train_size = 8
        wd = 0.011342597991746308
        lr = 2.164916560792168e-05
      elif k == 'Distilbert': 
        epoch = 4
        batch_train_size = 16
        wd = 0.07340463611641415
        lr = 3.8322903111841824e-05
      elif k == 'MarIA': 
        epoch = 8
        batch_train_size = 16
        wd = 0.18832501471299254
        lr = 1.7272998688284028e-05
      elif k == 'Bertin': 
        epoch = 6
        batch_train_size = 8
        wd = 0.08116262258099886
        lr = 1.7337391594646555e-05
        
      trainSentimentModel(v, df_train_target, df_eval_target, df_test_target,  f'{k}_{type_dataset}_targetSentimentModel', epoch, batch_train_size, wd, lr)

# %% [code]
# Tweet dataset
trainTargetModel(df_train_target, df_eval_target, df_test_t, 'tweet')

# %% [code]
# news dataset
trainTargetModel(df_train_targetEco, df_eval_targetEco, df_test_t, 'news')

# %% [code]
# all dataset
trainTargetModel(df_train_targetAll, df_eval_targetAll, df_test_t, 'all')

# %% [code]
def trainSocietyModel(df_train_target, df_eval_target, df_test_target, type_dataset):
  for k,v in sentiment_model.items():
      if k == 'BETO': 
        epoch = 9
        batch_train_size = 16
        wd = 0.07340463611641415
        lr = 3.8322903111841824e-05
      elif k == 'Albert': 
        epoch = 7
        batch_train_size = 8
        wd = 0.19501354857987727
        lr = 2.824279936868144e-05
      elif k == 'Distilbert': 
        epoch = 10
        batch_train_size = 16
        wd = 0.07340463611641415
        lr = 3.8322903111841824e-05
      elif k == 'MarIA': 
        epoch = 6
        batch_train_size = 16
        wd = 0.18832501471299254
        lr = 1.7272998688284028e-05
      elif k == 'Bertin': 
        epoch = 7
        batch_train_size = 16
        wd = 0.1262520499972521
        lr = 1.1866626528544617e-05
        
      trainSentimentModel(v, df_train_target, df_eval_target, df_test_target,  f'{k}_{type_dataset}_SocietySentimentModel', epoch, batch_train_size, wd, lr)

# %% [code]
# Tweet Society dataset
trainSocietyModel(df_train_consumer, df_eval_consumer, df_test_c, 'tweet')

# %% [code]
# News Society dataset
trainSocietyModel(df_train_consumerEco, df_eval_consumerEco, df_test_c, 'news')

# %% [code]
# All Society dataset
trainSocietyModel(df_train_consumerAll, df_eval_consumerAll, df_test_c, 'all')

# %% [code]
def trainOtherModel(df_train_target, df_eval_target, df_test_target, type_dataset):
  for k,v in sentiment_model.items():
      if k == 'BETO': 
        epoch = 9
        batch_train_size = 16
        wd = 0.044846856872152424
        lr = 3.446612641953124e-05
      elif k == 'Albert': 
        epoch = 7
        batch_train_size = 8
        wd = 0.011342597991746308
        lr = 2.164916560792168e-05
      elif k == 'Distilbert': 
        epoch = 7
        batch_train_size = 8
        wd = 0.011342597991746308
        lr = 2.164916560792168e-05
      elif k == 'MarIA': 
        epoch = 8
        batch_train_size = 16
        wd = 0.07340463611641415
        lr = 3.8322903111841824e-05
      elif k == 'Bertin': 
        epoch = 9
        batch_train_size = 8
        wd = 0.19501354857987727
        lr = 2.824279936868144e-05
        
      trainSentimentModel(v, df_train_target, df_eval_target, df_test_target,  f'{k}_{type_dataset}_OtherSentimentModel', epoch, batch_train_size, wd, lr)

# %% [code]
# tweet Society dataset
trainOtherModel(df_train_other, df_eval_other, df_test_o, 'tweet')

# %% [code]
# News Society dataset
trainOtherModel(df_train_otherEco, df_eval_otherEco, df_test_o, 'news')

# %% [code]
# All Society dataset
trainOtherModel(df_train_otherAll, df_eval_otherAll, df_test_o, 'all')

# %% [code]
from google.colab import drive
drive.mount('/content/drive')
