# Supplementary material for: Evaluation of transformer models for financial targeted sentiment analysis in Spanish
Source: PeerJ Comput Sci. 2023 May 9;9:e1377. doi: 10.7717/peerj-cs.1377 (PMC10280559; doi:10.7717/peerj-cs.1377)
Supplement: Supplemental Information 1 [file peerj-cs-09-1377-s001.zip › source code/Target_Detection_Model.ipynb]

# %% [code]
# Install the libraries
!pip install -U spacy
!python -m spacy download es_core_news_sm

# %% [markdown]
## Load Dataset

# %% [code]
import pandas as pd 
import re 

financia_train = pd.read_csv("tweet_train_entity.csv")
economy_train = pd.read_csv("news_train_entity.csv")
all_train = pd.read_csv("all_train_entity.csv")
test_entity = pd.read_csv("test_entity.csv")

# %% [code]
# Parse to convert the csv to Train_data format.
def getTrainData(df_entity): 
  df_entity['start'] = df_entity.apply(lambda x: re.search(x.Target, x.Tweet).start(), axis=1)
  df_entity['end'] = df_entity.apply(lambda x: re.search(x.Target, x.Tweet).end(), axis=1)
  TRAIN_DATA = []
  for i in df_entity.index: 
    entities = []
    target = (df_entity['start'][i], df_entity['end'][i], 'TARGET')
    entities.append(target)
    result = (df_entity['Tweet'][i], entities)
    TRAIN_DATA.append(result)
  return TRAIN_DATA

# %% [code]
financia_train_data = getTrainData(financia_train)
financia_test_data = getTrainData(test_entity)
economy_train_data = getTrainData(economy_train)
economy_test_data = getTrainData(test_entity)
all_train_data = getTrainData(all_train)
all_test_data = getTrainData(test_entity)

# %% [code]
import spacy
from spacy.tokens import DocBin

def convertSpacy(path, language, data): 
    nlp = spacy.blank(language)
    # the DocBin will store the example documents 
    db = DocBin()
    for text, annotations in data: 
        doc = nlp(text)
        ents = []
        for start, end, label in annotations:
            span = doc.char_span(start, end, label=label)
            ents.append(span)
        doc.ents = ents
        db.add(doc)
    db.to_disk(path)
    

# %% [code]
convertSpacy("./financial_train.spacy", "es", financia_train_data)
convertSpacy("./financial_valid.spacy", "es", financia_test_data)
convertSpacy("./economy_train.spacy", "es", economy_train_data)
convertSpacy("./economy_valid.spacy", "es", economy_test_data)
convertSpacy("./all_train.spacy", "es", all_train_data)
convertSpacy("./all_valid.spacy", "es", all_test_data)

# %% [code]
# Creamos config.cfg usando base_config.cfg
!python -m spacy init fill-config ./base_config.cfg ./config.cfg

# %% [code]
# Entrenamos el modelo 
# Financial dataset
!python -m spacy train config.cfg --output .

# %% [code]
# Creamos config.cfg usando base_config.cfg
!python -m spacy init fill-config ./base_config.cfg ./config.cfg

# %% [code]
# Entrenamos el modelo 
# Economy dataset
!python -m spacy train config.cfg --output .

# %% [code]
# Creamos config.cfg usando base_config.cfg
!python -m spacy init fill-config ./base_config.cfg ./config.cfg

# %% [code]
# Entrenamos el modelo 
# all dataset
!python -m spacy train config.cfg --output .

# %% [markdown]
# Inference

# %% [code]
import spacy
def getTarget(tweet): 
  trained_nlp = spacy.load("./model-best")
  doc = trained_nlp(tweet)
  for ent in doc.ents:
    print (ent.text, ent.label_)

# %% [code]
getTarget("El dividendo de Mapfre da un 5% en su pago del último día de mayo")
getTarget("Iberdrola deja un 10% en 'La Cartera' y se espera a CaixaBank en los 2,8 euros")
getTarget("Cobas da el salto al segundo puesto de la Liga con un 6,16% de rentabilidad")
getTarget("Las grandes energéticas españolas ganaron 3.135 millones en el primer trimestre, un 23% más")
